# Supplementary material for: Enhancement of Efficacy of Retinoids through Enhancing Retinoid-Induced RAR Activity and Inhibiting Hydroxylation of Retinoic Acid, and Its Clinical Efficacy on Photo-Aging
Source: Pharmaceutics. 2022 Nov 8;14(11):2412. doi: 10.3390/pharmaceutics14112412 (PMC9692645; doi:10.3390/pharmaceutics14112412)
Supplement: Supplementary file 1 [file pharmaceutics-14-02412-s001.zip]

Archive with 1 entries (1 files):
- pharmaceutics-1985027-supplementary.pdf
